# Supplementary material for: Genome-Wide Characterization of WRKY Gene Family in Camellia chekiangoleosa Identifies Potential Regulatory Components in Pigment Biosynthesis Pathways
Source: Int J Mol Sci. 2025 May 12;26(10):4622. doi: 10.3390/ijms26104622 (PMC12111399; doi:10.3390/ijms26104622)
Supplement: Supplementary file 1 [file ijms-26-04622-s001.zip]

Archive with 1 entries (1 files):
- ijms-3502116-supplementary.pdf
